# Supplementary material for: Precise Correction of Lhcgr Mutation in Stem Leydig Cells by Prime Editing Rescues Hereditary Primary Hypogonadism in Mice
Source: Adv Sci (Weinh). 2023 Sep 11;10(29):2300993. doi: 10.1002/advs.202300993 (PMC10582410; doi:10.1002/advs.202300993)
Supplement: Supplementary file 2 — Supplemental Table 1 [file ADVS-10-2300993-s005.xlsx]

## Sheet: Sheet1
Table S1. Development of embryos generated via IVF with sperm fromPE-W495X-SLCs-treated LhcgrW495X mice.
LhcgrW495X male mice	No. of oocytes	No. of 2-cell (%)	No. of embryos transferred	No. of pseudo-pregnant mice	No. of pups (%)
1	102	43 (42.2%)	20	1	9 (45%)
2	134	52 (38.8%)	20	1	5 (25%)
3	91	35 (38.5%)	20	1	5 (25%)
4	162	61 (37.7%)	38	2	17 (44.7%)
Total	489	191 (39.1%)	98	5	36 (36.7%)
