# Supplementary material for: Precise Correction of Lhcgr Mutation in Stem Leydig Cells by Prime Editing Rescues Hereditary Primary Hypogonadism in Mice
Source: Adv Sci (Weinh). 2023 Sep 11;10(29):2300993. doi: 10.1002/advs.202300993 (PMC10582410; doi:10.1002/advs.202300993)
Supplement: Supplementary file 3 — Supplemental Table 2 [file ADVS-10-2300993-s003.xlsx]

## Sheet: ST2-primers
Table S2. Primers for PCR, qRT-PCR, in vitro transcription and high-throughput sequencing
Figure 1C and 8D; Primers for PCR
Lhcgr-F	GAGAAGCGAATAACGAGACGC
Lhcgr-R	AGGCAATGAGCAGCAGGTAG
Figure 3H-3K, S2A-S2D; Primers for qRT-PCR
Dazl-F	CTTCATCAGCAACCACAA
Dazl-R	TTCATCCATCCTAACATCAAT
Plzf-F	GATGACAATGACACAGAG
Plzf-R	GATGTTCTTGAGGTATCG
Uchl1-F	TGGAATTTGAGGATGGAT
Uchl1-R	AACACTTGGCTCTATCTT
Piwil1-F	TGGATGACAGAACAGAAG
Piwil1-R	GACAAGAGACAGACAACT
Sycp3-F	CGCTGAGCAAACATCTAAAGA
Sycp3-R	CAACCAAAGGTGGCTTCC
Tex101-F	TACCTTTAACTGGACTTCA
Tex101-R	CCATCTGCTTTAATCAACA
Acrv1-F	CAGGTGAACAGGTGTCTA
Acrv1-R	CAGATGTGCTTGGAAGTG
Tsga8-F	GTGAAGCCTATAATGCCAAT
Tsga8-R	ACCCTTTCCACAAAGAATG
Tssk1-F	CAAGGACTTCAACATCAA
Tssk1-R	GGTCTTGCTTAATATCAGT
Asb9-F	ACTATAACATCAGCCATC
Asb9-R	CCTTGATTCACAGATACT
Tnp2-F	AAAGTGAGCAAGAGAAAGG
Tnp2-R	TTGTATCTTCGCCCTGAG
Prm2-F	GGACTATGGGAGGACACA
Prm2-R	ATCCTATGTAGCCTCTTACGA
βactin-F	TATGGAATCCTGTGGCATC
βactin-R	GTGTTGGCATAGAGGTCTT
Figure 4B-4D; Primers for in vitro transcription
T7-sg1-F	TAATACGACTCACTATAGATGAATTTTTTCTACACTGAGTTTTAGAGCTAGAAATAGC
T7-sg2-F	TAATACGACTCACTATAGATGAATTTTTTCTACACTGGTTTTAGAGCTAGAAATAGC
T7-sg3-F	TAATACGACTCACTATAGAGGATGAATTTTTTCTACACGTTTTAGAGCTAGAAATAGC
IVT-R	AAAAGCACCGACTCGGTGCC
Figure 6B-6G; Primers for qRT-PCR
Lhcgr-F	GAGAAGCGAATAACGAGACGC
Lhcgr-R	AGGCAATGAGCAGCAGGTAG
Cyp17a1-F	AGTGCTCGTGAAGAAGGGGA
Cyp17a1-R	TTTCCTTGGTCCGACAAGAGG
Sf1-F	TCAAGTTCCTCATCCTCTTCA
Sf1-R	TTTCCTGGGCGTCCTTTA
Hsd3b1-F	CTATGAGCCACTTGTCAA
Hsd3b1-R	TGCTGTTCCACTATTGTC
Srd5a1-F	GCAGCATCATCAGTGGTA
Srd5a1-R	AAGCAGGAATGGAATTAGTATT
Hsd17b3-F	CAATGTTGTACTTATTAGTCGG
Hsd17b3-R	ATTTCTAAGCCTTCAAGGTGT
Insl3-F	CACGCAGCCTGTGGAGACCC
Insl3-R	TGAGAAGCCTGGAGAGGAAGCT
βactin-F	TATGGAATCCTGTGGCATC
βactin-R	GTGTTGGCATAGAGGTCTT
Figure 4C-4H, 5, S6, S8 ;Primers for high-throughput sequencing
Lhcgr-1st-F	TCGTCGGCAGCGTCAGATGTGTATAAGAGACAGNNNNNNGGTGGCACACCATCACCTAT
Lhcgr-1st-R	GTCTCGTGGGCTCGGAGATGTGTATAAGAGACAGAGCACAGATGACGACAAAGGC
OT1-1st-F	TCGTCGGCAGCGTCAGATGTGTATAAGAGACAGAGAAAAGCTGACATTGTGGG
OT1-1st-R	GTCTCGTGGGCTCGGAGATGTGTATAAGAGACAGTGGGGACAGCAAATGATTT
OT-1st-2F	TCGTCGGCAGCGTCAGATGTGTATAAGAGACAGTCCAACTCCCACTGAGGTCT
OT-1st-2R	GTCTCGTGGGCTCGGAGATGTGTATAAGAGACAGGAAGGGTTGAAGGGACTGAA
OT-1st-3F	TCGTCGGCAGCGTCAGATGTGTATAAGAGACAGAAGAGTGTGTCCTGAGAGAG
OT-1st-3R	GTCTCGTGGGCTCGGAGATGTGTATAAGAGACAGTGTTCTTCCATGCAGTCTTG
OT-1st-4F	TCGTCGGCAGCGTCAGATGTGTATAAGAGACAGGAAGTAATAAAACTGAAGGA
OT-1st-4R	GTCTCGTGGGCTCGGAGATGTGTATAAGAGACAGAAATGTTATTCCTACACACC
OT-1st-5F	TCGTCGGCAGCGTCAGATGTGTATAAGAGACAGACCCTGCTCAGAGGAGGGGC
OT-1st-5R	GTCTCGTGGGCTCGGAGATGTGTATAAGAGACAGAAAGCCTTAGAATGCAAGGG
i5-2nd-F	AATGATACGGCGACCACCGAGATCTACACNNNNNNNNTCGTCGGCAGCGTC
i7-2nd-R	CAAGCAGAAGACGGCATACGAGATNNNNNNNNGTCTCGTGGGCTCGG
Figure 1C and 8D; Primers for genotype identification by Sanger senquences
Lhcgr-F	TGCTGCTCATTGCCTCAGTAG
Lhcgr-R	AAATGCCTTCGTGAACACTGC
