# Supplementary material for: Precise Correction of Lhcgr Mutation in Stem Leydig Cells by Prime Editing Rescues Hereditary Primary Hypogonadism in Mice
Source: Adv Sci (Weinh). 2023 Sep 11;10(29):2300993. doi: 10.1002/advs.202300993 (PMC10582410; doi:10.1002/advs.202300993)
Supplement: Supplementary file 4 — Supplemental Table 3 [file ADVS-10-2300993-s002.xlsx]

## Sheet: ST1-pegRNA sequences
Table S3. Sequences of pegRNAs, epegRNAs, and nicking sgRNAs used in this study
Fig. 4F	ID	spacer	scaffold	Template	PBS	linker	3' motif	terminator
peg11-9	1	GCCATCCCAATTATGCTCGG	GTTTTAGAGCTAGAAATAGCAAGTTAAAATAAGGCTAGTCCGTTATCAACTTGAAAAAGTGGCACCGAGTCGGTGC	TCCATCCTCCG	AGCATAATT			TTTTTTT
peg11-10	2	GCCATCCCAATTATGCTCGG	GTTTTAGAGCTAGAAATAGCAAGTTAAAATAAGGCTAGTCCGTTATCAACTTGAAAAAGTGGCACCGAGTCGGTGC	TCCATCCTCCG	AGCATAATTG			TTTTTTT
peg11-11	3	GCCATCCCAATTATGCTCGG	GTTTTAGAGCTAGAAATAGCAAGTTAAAATAAGGCTAGTCCGTTATCAACTTGAAAAAGTGGCACCGAGTCGGTGC	TCCATCCTCCG	AGCATAATTGG			TTTTTTT
peg11-12	4	GCCATCCCAATTATGCTCGG	GTTTTAGAGCTAGAAATAGCAAGTTAAAATAAGGCTAGTCCGTTATCAACTTGAAAAAGTGGCACCGAGTCGGTGC	TCCATCCTCCG	AGCATAATTGGG			TTTTTTT
peg11-13	5	GCCATCCCAATTATGCTCGG	GTTTTAGAGCTAGAAATAGCAAGTTAAAATAAGGCTAGTCCGTTATCAACTTGAAAAAGTGGCACCGAGTCGGTGC	TCCATCCTCCG	AGCATAATTGGGA			TTTTTTT
peg11-15	6	GCCATCCCAATTATGCTCGG	GTTTTAGAGCTAGAAATAGCAAGTTAAAATAAGGCTAGTCCGTTATCAACTTGAAAAAGTGGCACCGAGTCGGTGC	TCCATCCTCCG	AGCATAATTGGGATG			TTTTTTT
peg12-9	7	GCCATCCCAATTATGCTCGG	GTTTTAGAGCTAGAAATAGCAAGTTAAAATAAGGCTAGTCCGTTATCAACTTGAAAAAGTGGCACCGAGTCGGTGC	ATCCATCCTCCG	AGCATAATT			TTTTTTT
peg12-10	8	GCCATCCCAATTATGCTCGG	GTTTTAGAGCTAGAAATAGCAAGTTAAAATAAGGCTAGTCCGTTATCAACTTGAAAAAGTGGCACCGAGTCGGTGC	ATCCATCCTCCG	AGCATAATTG			TTTTTTT
peg12-11	9	GCCATCCCAATTATGCTCGG	GTTTTAGAGCTAGAAATAGCAAGTTAAAATAAGGCTAGTCCGTTATCAACTTGAAAAAGTGGCACCGAGTCGGTGC	ATCCATCCTCCG	AGCATAATTGG			TTTTTTT
peg12-12	10	GCCATCCCAATTATGCTCGG	GTTTTAGAGCTAGAAATAGCAAGTTAAAATAAGGCTAGTCCGTTATCAACTTGAAAAAGTGGCACCGAGTCGGTGC	ATCCATCCTCCG	AGCATAATTGGG			TTTTTTT
peg12-13	11	GCCATCCCAATTATGCTCGG	GTTTTAGAGCTAGAAATAGCAAGTTAAAATAAGGCTAGTCCGTTATCAACTTGAAAAAGTGGCACCGAGTCGGTGC	ATCCATCCTCCG	AGCATAATTGGGA			TTTTTTT
peg12-15	12	GCCATCCCAATTATGCTCGG	GTTTTAGAGCTAGAAATAGCAAGTTAAAATAAGGCTAGTCCGTTATCAACTTGAAAAAGTGGCACCGAGTCGGTGC	ATCCATCCTCCG	AGCATAATTGGGATG			TTTTTTT
peg13-9	13	GCCATCCCAATTATGCTCGG	GTTTTAGAGCTAGAAATAGCAAGTTAAAATAAGGCTAGTCCGTTATCAACTTGAAAAAGTGGCACCGAGTCGGTGC	AATCCATCCTCCG	AGCATAATT			TTTTTTT
peg13-10	14	GCCATCCCAATTATGCTCGG	GTTTTAGAGCTAGAAATAGCAAGTTAAAATAAGGCTAGTCCGTTATCAACTTGAAAAAGTGGCACCGAGTCGGTGC	AATCCATCCTCCG	AGCATAATTG			TTTTTTT
peg13-11	15	GCCATCCCAATTATGCTCGG	GTTTTAGAGCTAGAAATAGCAAGTTAAAATAAGGCTAGTCCGTTATCAACTTGAAAAAGTGGCACCGAGTCGGTGC	AATCCATCCTCCG	AGCATAATTGG			TTTTTTT
peg13-12	16	GCCATCCCAATTATGCTCGG	GTTTTAGAGCTAGAAATAGCAAGTTAAAATAAGGCTAGTCCGTTATCAACTTGAAAAAGTGGCACCGAGTCGGTGC	AATCCATCCTCCG	AGCATAATTGGG			TTTTTTT
peg13-13	17	GCCATCCCAATTATGCTCGG	GTTTTAGAGCTAGAAATAGCAAGTTAAAATAAGGCTAGTCCGTTATCAACTTGAAAAAGTGGCACCGAGTCGGTGC	AATCCATCCTCCG	AGCATAATTGGGA			TTTTTTT
peg13-15	18	GCCATCCCAATTATGCTCGG	GTTTTAGAGCTAGAAATAGCAAGTTAAAATAAGGCTAGTCCGTTATCAACTTGAAAAAGTGGCACCGAGTCGGTGC	AATCCATCCTCCG	AGCATAATTGGGATG			TTTTTTT
peg14-9	19	GCCATCCCAATTATGCTCGG	GTTTTAGAGCTAGAAATAGCAAGTTAAAATAAGGCTAGTCCGTTATCAACTTGAAAAAGTGGCACCGAGTCGGTGC	AAATCCATCCTCCG	AGCATAATT			TTTTTTT
peg14-10	20	GCCATCCCAATTATGCTCGG	GTTTTAGAGCTAGAAATAGCAAGTTAAAATAAGGCTAGTCCGTTATCAACTTGAAAAAGTGGCACCGAGTCGGTGC	AAATCCATCCTCCG	AGCATAATTG			TTTTTTT
peg14-11	21	GCCATCCCAATTATGCTCGG	GTTTTAGAGCTAGAAATAGCAAGTTAAAATAAGGCTAGTCCGTTATCAACTTGAAAAAGTGGCACCGAGTCGGTGC	AAATCCATCCTCCG	AGCATAATTGG			TTTTTTT
peg14-12	22	GCCATCCCAATTATGCTCGG	GTTTTAGAGCTAGAAATAGCAAGTTAAAATAAGGCTAGTCCGTTATCAACTTGAAAAAGTGGCACCGAGTCGGTGC	AAATCCATCCTCCG	AGCATAATTGGG			TTTTTTT
peg14-13	23	GCCATCCCAATTATGCTCGG	GTTTTAGAGCTAGAAATAGCAAGTTAAAATAAGGCTAGTCCGTTATCAACTTGAAAAAGTGGCACCGAGTCGGTGC	AAATCCATCCTCCG	AGCATAATTGGGA			TTTTTTT
peg14-15	24	GCCATCCCAATTATGCTCGG	GTTTTAGAGCTAGAAATAGCAAGTTAAAATAAGGCTAGTCCGTTATCAACTTGAAAAAGTGGCACCGAGTCGGTGC	AAATCCATCCTCCG	AGCATAATTGGGATG			TTTTTTT
peg15-9	25	GCCATCCCAATTATGCTCGG	GTTTTAGAGCTAGAAATAGCAAGTTAAAATAAGGCTAGTCCGTTATCAACTTGAAAAAGTGGCACCGAGTCGGTGC	AAAATCCATCCTCCG	AGCATAATT			TTTTTTT
peg15-10	26	GCCATCCCAATTATGCTCGG	GTTTTAGAGCTAGAAATAGCAAGTTAAAATAAGGCTAGTCCGTTATCAACTTGAAAAAGTGGCACCGAGTCGGTGC	AAAATCCATCCTCCG	AGCATAATTG			TTTTTTT
peg15-11	27	GCCATCCCAATTATGCTCGG	GTTTTAGAGCTAGAAATAGCAAGTTAAAATAAGGCTAGTCCGTTATCAACTTGAAAAAGTGGCACCGAGTCGGTGC	AAAATCCATCCTCCG	AGCATAATTGG			TTTTTTT
peg15-12	28	GCCATCCCAATTATGCTCGG	GTTTTAGAGCTAGAAATAGCAAGTTAAAATAAGGCTAGTCCGTTATCAACTTGAAAAAGTGGCACCGAGTCGGTGC	AAAATCCATCCTCCG	AGCATAATTGGG			TTTTTTT
peg15-13	29	GCCATCCCAATTATGCTCGG	GTTTTAGAGCTAGAAATAGCAAGTTAAAATAAGGCTAGTCCGTTATCAACTTGAAAAAGTGGCACCGAGTCGGTGC	AAAATCCATCCTCCG	AGCATAATTGGGA			TTTTTTT
peg15-15	30	GCCATCCCAATTATGCTCGG	GTTTTAGAGCTAGAAATAGCAAGTTAAAATAAGGCTAGTCCGTTATCAACTTGAAAAAGTGGCACCGAGTCGGTGC	AAAATCCATCCTCCG	AGCATAATTGGGATG			TTTTTTT
peg16-9	31	GCCATCCCAATTATGCTCGG	GTTTTAGAGCTAGAAATAGCAAGTTAAAATAAGGCTAGTCCGTTATCAACTTGAAAAAGTGGCACCGAGTCGGTGC	AAAAATCCATCCTCCG	AGCATAATT			TTTTTTT
peg16-10	32	GCCATCCCAATTATGCTCGG	GTTTTAGAGCTAGAAATAGCAAGTTAAAATAAGGCTAGTCCGTTATCAACTTGAAAAAGTGGCACCGAGTCGGTGC	AAAAATCCATCCTCCG	AGCATAATTG			TTTTTTT
peg16-11	33	GCCATCCCAATTATGCTCGG	GTTTTAGAGCTAGAAATAGCAAGTTAAAATAAGGCTAGTCCGTTATCAACTTGAAAAAGTGGCACCGAGTCGGTGC	AAAAATCCATCCTCCG	AGCATAATTGG			TTTTTTT
peg16-12	34	GCCATCCCAATTATGCTCGG	GTTTTAGAGCTAGAAATAGCAAGTTAAAATAAGGCTAGTCCGTTATCAACTTGAAAAAGTGGCACCGAGTCGGTGC	AAAAATCCATCCTCCG	AGCATAATTGGG			TTTTTTT
peg16-13	35	GCCATCCCAATTATGCTCGG	GTTTTAGAGCTAGAAATAGCAAGTTAAAATAAGGCTAGTCCGTTATCAACTTGAAAAAGTGGCACCGAGTCGGTGC	AAAAATCCATCCTCCG	AGCATAATTGGGA			TTTTTTT
peg16-15	36	GCCATCCCAATTATGCTCGG	GTTTTAGAGCTAGAAATAGCAAGTTAAAATAAGGCTAGTCCGTTATCAACTTGAAAAAGTGGCACCGAGTCGGTGC	AAAAATCCATCCTCCG	AGCATAATTGGGATG			TTTTTTT
Fig. 4H
peg14-13Te		GCCATCCCAATTATGCTCGG	GTTTTAGAGCTAGAAATAGCAAGTTAAAATAAGGCTAGTCCGTTATCAACTTGAAAAAGTGGCACCGAGTCGGTGC	AAATCCATCCTCCG	AGCATAATTGGGA	ACTATACT	CGCGGTTCTATCTAGTTACGCGTTAAACCAACTAGAA	TTTTTTT
peg14-13Tm		GCCATCCCAATTATGCTCGG	GTTTTAGAGCTAGAAATAGCAAGTTAAAATAAGGCTAGTCCGTTATCAACTTGAAAAAGTGGCACCGAGTCGGTGC	AAATCCATCCTCCG	AGCATAATTGGGA	ACTCTAAT	GGGTCAGGAGCCCCCCCCCTGAACCCAGGATAACCCTCAAAGTCGGGGGGC	TTTTTTT
Fig. S6B
nick1		GAGTGGATTCCACATCCATG	GTTTTAGAGCTAGAAATAGCAAGTTAAAATAAGGCTAGTCCGTTATCAACTTGAAAAAGTGGCACCGAGTCGGTGC					TTTTTTT
nick2		TTGGTCCAGCTGAACAGCAT	GTTTTAGAGCTAGAAATAGCAAGTTAAAATAAGGCTAGTCCGTTATCAACTTGAAAAAGTGGCACCGAGTCGGTGC					TTTTTTT
nick3		TTTCCAGAGTGATGACTGTA	GTTTTAGAGCTAGAAATAGCAAGTTAAAATAAGGCTAGTCCGTTATCAACTTGAAAAAGTGGCACCGAGTCGGTGC					TTTTTTT
