# Supplementary material for: Precise Correction of Lhcgr Mutation in Stem Leydig Cells by Prime Editing Rescues Hereditary Primary Hypogonadism in Mice
Source: Adv Sci (Weinh). 2023 Sep 11;10(29):2300993. doi: 10.1002/advs.202300993 (PMC10582410; doi:10.1002/advs.202300993)
Supplement: Supplementary file 5 — Supplemental Table 4 [file ADVS-10-2300993-s004.xlsx]

## Sheet: ST4-barcodes
Table S4. Inline-barcodes for NGS
Fig. 4C、D	ID	barcodes
ABE8e only-1		ATATTG
ABE8e only-2		TGGAAG
ABE8e only-3		CAGCAA
ABEmax only-1		GGCCAA
ABEmax only-2		AGAGTA
ABEmax only-3		TATCTC
CP1041-ABEmax only-1		CTAAGA
CP1041-ABEmax only-2		GTCAAG
CP1041-ABEmax only-3		AAGTTA
NG-ABE8e only-1		TCGCCG
NG-ABE8e only-2		CCGCTT
NG-ABE8e only-3		GGTACC
NG-ABEmax only-1		AGTTGG
NG-ABEmax only-2		TCTAGT
NG-ABEmax only-3		CCAGGT
ABE8e & g1 -1		GTAATC
ABE8e & g1 -2		AACGCA
ABE8e & g1 -3		TCATAA
ABEmax & g1 -1		CCGTAG
ABEmax & g1 -2		GACCTT
ABEmax & g1 -3		AATCGA
CP1041-ABEmax & g1 -1		TTGATT
CP1041-ABEmax & g1 -2		CAAGAG
CP1041-ABEmax & g1 -3		GCGACT
NG-ABE8e & g2 -1		ATTCTT
NG-ABE8e & g2 -2		TACGGT
NG-ABE8e & g2 -3		CCTGAA
NG-ABEmax & g2 -1		GGCTTC
NG-ABEmax & g2 -2		AATACG
NG-ABEmax & g2 -3		TTAATG
NG-ABE8e & g3 -1		CGCGCT
NG-ABE8e & g3 -2		GTACGT
NG-ABE8e & g3 -3		ACCGTC
NG-ABEmax & g3 -1		AGGCTC
NG-ABEmax & g3 -2		CATAGC
NG-ABEmax & g3 -3		GATTAG
Fig. 4F
PE2 only		ATATTG
peg11-9	1	TGGAAG
peg11-10	2	CAGCAA
peg11-11	3	GGCCAA
peg11-12	4	AGAGTA
peg11-13	5	TATCTC
peg11-15	6	CTAAGA
peg12-9	7	GTCAAG
peg12-10	8	AAGTTA
peg12-11	9	TCGCCG
peg12-12	10	CCGCTT
peg12-13	11	GGTACC
peg12-15	12	AGTTGG
peg13-9	13	TCTAGT
peg13-10	14	CCAGGT
peg13-11	15	GTAATC
peg13-12	16	AACGCA
peg13-13	17	TCATAA
peg13-15	18	CCGTAG
peg14-9	19	GACCTT
peg14-10	20	AATCGA
peg14-11	21	TTGATT
peg14-12	22	CAAGAG
peg14-13	23	GCGACT
peg14-15	24	ATTCTT
peg15-9	25	TACGGT
peg15-10	26	CCTGAA
peg15-11	27	GGCTTC
peg15-12	28	AATACG
peg15-13	29	TTAATG
peg15-15	30	CGCGCT
peg16-9	31	GTACGT
peg16-10	32	ACCGTC
peg16-11	33	AGGCTC
peg16-12	34	CATAGC
peg16-13	35	GATTAG
peg16-15	36	CGATCA
Fig. 4H
PE2 only-1		ATATTG
PE2 only-2		TGGAAG
PE2 only-3		CAGCAA
PEmax only-1		GGCCAA
PEmax only-2		AGAGTA
PEmax only-3		TATCTC
peg14-13-1		CTAAGA
peg14-13-2		GTCAAG
peg14-13-3		AAGTTA
peg14-13Tm-1		TCGCCG
peg14-13Tm-2		CCGCTT
peg14-13Tm-3		GGTACC
peg14-13Te-1		AGTTGG
peg14-13Te-2		TCTAGT
peg14-13Te-3		CCAGGT
Fig. 5C
C-terminal only-1		ATTCTT
C-terminal only-2		ACCGTC
C-terminal only-3		AGGCTC
7d-1		GGCTTC
7d-2		GTACGT
7d-3		TACGGT
14d-1		AATACG
14d-2		TTAATG
14d-3		CGCGCT
Fig. 5E
OT1		AGAAAAGCTGACATTGTGGG
OT2		TCCAACTCCCACTGAGGTCT
OT3		AAGAGTGTGTCCTGAGAGAG
OT4		GAAGTAATAAAACTGAAGGA
OT5		ACCCTGCTCAGAGGAGGGGC
Fig. S6C
PE2 only-1		ATATTG
PE2 only-2		TGGAAG
PE2 only-2		CAGCAA
peg14-13 -1		GGCCAA
peg14-13 -2		AGAGTA
peg14-13 -3		TATCTC
nick1-1		TCGCCG
nick1-2		CCGCTT
nick1-3		GGTACC
nick2-1		AGTTGG
nick2-2		TCTAGT
nick2-3		CCAGGT
nick3-1		CCGTAG
nick3-2		GACCTT
nick3-3		AATCGA
