# Supplementary material for: Precise Correction of Lhcgr Mutation in Stem Leydig Cells by Prime Editing Rescues Hereditary Primary Hypogonadism in Mice
Source: Adv Sci (Weinh). 2023 Sep 11;10(29):2300993. doi: 10.1002/advs.202300993 (PMC10582410; doi:10.1002/advs.202300993)
Supplement: Supplementary file 6 — Supplemental Table 5 [file ADVS-10-2300993-s006.xlsx]

## Sheet: ST3-antibodies
Table S5. Primary and secondary antibodies used for immunostaining
Antibodies		Dilution		Distributor (Cat.No)
Rabbit anti-LHCGR (IF)		1:200		LSBIO (LS-C384343)
Rabbit anti-CYP17A1		1:400		CST (94004s)
Chicken anti-mCherry		1:200		abcam (ab205402)
Mouse anti-Tnp2		1:200		Santa Cruz (SC-393843)
Mouse anti-Nestin		1:200		Millipore (MAB353)
Rabbit anti-PDGFRα		1:200		Abcam (ab203491)
Mouse anti-GFP		1:200		Santa Cruz (SC-9996)
Rabbit anti-Ki67		1:500		Santa Cruz (SC-9997)
Peanut		1:400		Arigo (ARG11083)
Mouse Anti-CD51 PE		1:100		eBioscience (12-0512-81)
Goat Anti-mouse IgG AF 488		1:1000		Invitrogen (A11001)
Goat Anti-mouse IgG AF 647		1:1000		Invitrogen (A32728)
Goat Anti-rabbit IgG AF 488		1:1000		Invitrogen (A11034)
Goat Anti-rabbit IgG AF 594		1:1000		Invitrogen (A11037)
Goat Anti-chicken IgG AF 555		1:1000		Invitrogen (A32932)
